# Supplementary material for: Polygenic effects on the risk of Alzheimer’s disease in the Japanese population
Source: Alzheimers Res Ther. 2024 Feb 27;16:45. doi: 10.1186/s13195-024-01414-x (PMC10898021; doi:10.1186/s13195-024-01414-x)
Supplement: Supplementary file 2 — Additional file 2. [file 13195_2024_1414_MOESM2_ESM.xlsx]

## Sheet: TableS1
Table S1. Summary of sample characteristics in the NP cohort.
	Controls	Cases	p value
N	358	207	-
Age in years, mean ± SE	81.3 ± 0.380	83.4 ± 0.563	0.002 a
Sex (M:F)	218:140	127:80	0.986 b
APOEε4 alleles (0:1:2)	324:34:0	110:80:17	<2.00×10-16 c
APOEε2 alleles (0:1:2)	323:33:1	198:9:0	0.036 c
at-test, bChi-squared test, cFisher's exact test. Abbreviations: CU, cognitively unimpaired; MCI, mild cognitive impairment; ADD, Alzheimer's disease dementia; APOE, apolipoprotein E; SE, standard error; ANOVA, analysis of variance.

## Sheet: TableS2
Table S2. Summary of sample characteristics in the NA-ADNI cohort.
	CU	MCI	ADD	p value
N	257	453	360	-
Age in years, mean ± SE	72.3 ± 0.390	73.4 ± 0.352	73.9 ± 0.412	0.046 a
Sex (M:F)	112:145	270:183	210:150	7.43×10-5 b
Years of education, mean ± SE	16.7 ± 0.162	16.0 ± 0.136	16.0 ± 0.139	3.99×10-3 a
APOEε4 alleles (0:1:2)	187:65:5	261:156:36	130:167:63	<2.00×10-16 c
APOEε2 alleles (0:1:2)	218:38:1	413:40:0	339:21:0	6.38×10-4 c
aone-way ANOVA, bChi-squared test, cFisher's exact test. Abbreviations: CU, cognitively unimpaired; MCI, mild cognitive impairment; ADD, Alzheimer's disease dementia; APOE, apolipoprotein E; SE, standard error; ANOVA, analysis of variance.

## Sheet: TableS3
Table S3. Nagelkerke's R2 of PRS.nochr19.
	PRS.nochr19 (except chr19 region)
pT	Nagelkerke's R2	p value	#SNPs
p<5×10-8	0.0665684	1.99×10-4	41
p<1×10-6	0.0618752	3.38×10-4	63
p<1×10-5	0.0823505	4.11×10-5	120
p<1×10-4	0.024137	0.022326	337
p<1×10-3	0.0131123	0.0911947	1573
p<1×10-2	0.00885825	0.164148	9738
p<0.05	2.26624e-06	0.9822	31991
p<0.5	0.00310751	0.409013	118049
p<1.0	0.00382053	0.360103	153548
P value was calculated by Wald test. The highest accuracy was highlighted in bold.

## Sheet: TableS4
Table S4. Evaluation of predictive accuracy based on 5-fold CV.
	J-ADNI
Model	Mean AUC	Standard error
PRS and APOE alleles
APOE ε4	0.690672	0.0228051
APOE ε4 + ε2	0.695224	0.0206663
PRS.noAPOE	0.645129	0.0230767
PRS.adjLD	0.642392	0.0363095
PRS.incAPOE	0.709551	0.0415149
PRS.noAPOE + APOE ε4 + ε2	0.754981	0.0246036
PRS.adjLD + APOE ε4 + ε2	0.746935	0.0248643
PRS and all covariates
Age + Sex + APOE ε4	0.822856	0.0194005
Age + Sex + APOE ε4 + ε2	0.819636	0.0206513
Age + Sex + APOE ε4 + ε2 + PRS.noAPOE	0.83389	0.0229154
Age + Sex + APOE ε4 + ε2 + PRS.adjLD	0.836608	0.0111594
Each value represents the mean and standard error of the five AUCs obtained from 5-fold CV. Abbreviations: Age, age at examination; Education, years of education.

## Sheet: TableS5
Table S5. Predictive accuracy of models with a single variable.
	AUC	95% CI	PRS.adjLD
PRS.noAPOE	0.640338	0.576-0.704	NA
PRS.adjLD	0.639339	0.574-0.704	NA
1_161155392_A_G	0.564798	0.504-0.625	+
1_207384068_C_T	0.507044	0.457-0.558	+
1_207656050_T_C	0.549261	0.488-0.612	+
1_207750568_T_C	0.504596	0.477-0.533	+
1_207786828_A_G	0.528577	0.469-0.589	-
1_207882194_A_G	0.508618	0.460-0.559	+
2_127772137_T_C	0.502348	0.474-0.531	-
2_127812256_A_G	0.508543	0.480-0.540	+
2_127816632_A_G	0.502848	0.481-0.524	-
2_127826533_G_A	0.560052	0.496-0.619	+
2_127834136_C_T	0.514114	0.473-0.554	+
2_127847930_A_G	0.501224	0.462-0.540	+
2_127848936_C_A	0.51299	0.463-0.564	+
2_127891427_C_A	0.521808	0.460-0.582	+
2_135661678_A_G	0.499825	0.457-0.545	+
2_233981399_C_T	0.498651	0.448-0.550	+
2_234003359_C_T	0.531225	0.475-0.587	-
2_234069512_C_A	0.5005	0.483-0.518	+
2_234086900_T_C	0.51856	0.465-0.575	+
3_99012573_T_C	0.54394	0.486-0.603	+
3_151726004_G_A	0.510866	0.460-0.563	+
3_155282432_G_A	0.508218	0.449-0.568	+
4_11026028_A_G	0.522107	0.470-0.573	+
4_11719046_T_C	0.516412	0.454-0.579	+
4_113016053_G_A	0.543865	0.484-0.605	+
4_113019167_A_G	0.506045	0.444-0.566	-
4_159857539_A_G	0.510791	0.455-0.566	+
5_86290865_G_A	0.521233	0.462-0.581	+
5_86447940_A_C	0.508019	0.480-0.536	+
5_139899204_C_T	0.545888	0.485-0.608	+
5_153688100_A_G	0.514314	0.454-0.570	+
5_176953018_G_A	0.506745	0.448-0.559	+
6_22339099_G_A	0.510492	0.453-0.565	+
6_32376176_T_C	0.513264	0.456-0.571	+
6_32376471_C_A	0.511141	0.456-0.567	+
6_32415153_T_C	0.519335	0.468-0.576	+
6_32571122_T_C	0.50607	0.448-0.566	-
6_32621132_C_T	0.512415	0.476-0.553	-
6_32657560_C_T	0.564448	0.504-0.628	-
6_32666081_A_C	0.502548	0.464-0.541	-
6_32682429_T_C	0.519709	0.488-0.551	-
6_47394836_G_T	0.504172	0.451-0.559	+
6_47432637_C_T	0.546962	0.491-0.600	+
6_47708815_A_G	0.529476	0.475-0.583	+
6_108857876_C_T	0.507469	0.452-0.562	+
7_1591434_A_G	0.54434	0.485-0.600	+
7_5257490_T_C	0.504671	0.473-0.537	+
7_99587980_C_T	0.536796	0.478-0.597	+
7_99692594_A_G	0.517586	0.457-0.578	+
7_99971834_G_A	0.514913	0.454-0.576	+
7_125550282_C_T	0.517711	0.457-0.574	+
7_143095256_G_A	0.508543	0.480-0.537	+
7_143099133_A_C	0.503098	0.449-0.554	+
7_143105830_A_C	0.509892	0.449-0.571	+
7_143107588_T_G	0.519609	0.476-0.567	+
7_143130078_C_T	0.547812	0.491-0.606	+
8_27195121_C_T	0.514888	0.458-0.573	+
8_27223342_C_T	0.507644	0.455-0.565	+
8_27330096_T_C	0.552233	0.492-0.613	+
8_27400682_G_A	0.513639	0.462-0.568	+
8_27448028_C_T	0.50577	0.449-0.567	+
8_27464929_A_G	0.517411	0.460-0.579	+
8_27475767_G_A	0.553807	0.497-0.611	-
8_27476426_A_G	0.516212	0.465-0.569	+
8_103584110_C_T	0.508393	0.448-0.569	+
9_95840256_G_A	0.527378	0.470-0.588	+
10_11717397_C_T	0.524955	0.469-0.577	+
10_43270240_T_C	0.547812	0.500-0.600	+
10_61655297_C_T	0.520983	0.463-0.581	+
11_5357211_G_T	0.513214	0.468-0.560	+
11_47303612_T_C	0.506695	0.489-0.524	+
11_47449072_A_G	0.505695	0.447-0.563	+
11_59958380_A_C	0.505995	0.452-0.558	+
11_59988193_A_G	0.503722	0.493-0.518	-
11_60017018_C_T	0.509442	0.450-0.567	-
11_60021948_A_G	0.505571	0.448-0.561	-
11_60035618_G_A	0.507569	0.490-0.529	+
11_65656564_T_C	0.526304	0.465-0.591	+
11_85776544_G_A	0.517136	0.455-0.578	+
11_121435587_C_T	0.598171	0.538-0.656	+
11_121489805_A_G	0.504546	0.458-0.547	+
11_121577341_T_C	0.506944	0.500-0.517	+
14_23477593_A_G	0.511666	0.484-0.540	+
14_53346931_T_C	0.535397	0.480-0.593	+
14_78558331_G_A	0.530576	0.472-0.593	+
14_92311084_A_G	0.512065	0.452-0.571	+
14_92851708_A_G	0.516637	0.475-0.559	+
14_92934699_A_G	0.539019	0.478-0.597	+
14_92938382_C_T	0.502098	0.470-0.534	-
14_92938855_G_A	0.604666	0.543-0.664	+
15_51019812_T_C	0.526779	0.466-0.585	+
15_59022615_T_C	0.526379	0.473-0.579	+
15_59051470_C_A	0.507319	0.445-0.569	+
15_59111579_T_C	0.538669	0.484-0.594	+
15_59175965_G_A	0.506695	0.489-0.524	+
15_59248519_C_T	0.531075	0.481-0.584	+
15_63494159_T_C	0.508069	0.483-0.536	-
15_63517347_A_G	0.516262	0.460-0.576	+
15_63626540_T_C	0.50667	0.460-0.556	+
15_79231478_C_T	0.512515	0.477-0.545	+
16_30042677_T_G	0.53777	0.479-0.601	+
16_30634300_G_A	0.531575	0.486-0.576	+
16_31133100_A_G	0.522782	0.476-0.566	+
16_55759867_G_A	0.532524	0.474-0.594	+
16_70687195_T_C	0.500625	0.445-0.555	+
16_70725589_T_C	0.503872	0.444-0.568	+
17_1445431_C_T	0.532349	0.472-0.592	+
17_4847452_T_C	0.505845	0.470-0.544	+
17_4999207_T_G	0.516337	0.463-0.574	-
17_5138980_A_G	0.501274	0.457-0.549	+
17_5182430_A_G	0.522357	0.469-0.578	-
17_5262253_T_C	0.532874	0.482-0.582	+
17_47450775_A_G	0.52498	0.464-0.585	+
17_47470487_C_A	0.509193	0.455-0.567	+
17_56410041_G_A	0.504996	0.444-0.564	+
17_61560763_T_C	0.568195	0.512-0.627	+
19_1015961_G_A	0.513614	0.457-0.571	+
19_1039444_C_T	0.538444	0.481-0.598	+
19_1043638_T_C	0.530226	0.467-0.593	+
19_18510925_C_T	0.515338	0.459-0.573	+
19_45927610_G_A	0.510741	0.468-0.557	+
19_45967840_C_T	0.557029	0.493-0.618	+
19_46050760_T_C	0.510267	0.452-0.564	+
19_46052898_T_C	0.503297	0.461-0.545	+
19_46251362_G_A	0.50617	0.446-0.565	+
19_51726911_C_A	0.520034	0.489-0.552	+
19_51727962_A_C	0.541067	0.489-0.595	+
20_36240021_A_G	0.501099	0.448-0.553	+
20_54998544_G_A	0.520983	0.462-0.581	+
20_55030081_A_C	0.552133	0.492-0.614	+
21_27534261_T_C	0.518535	0.455-0.578	+
Each variant name is represented as chr_position_A1 allele_A2 allele. A1 and A2 alleles are based on our genomic data. GRCh37 (hg19) coordinates were used. A PRS.adjLD column shows the 113 SNPs included in the PRS.adjLD model.

## Sheet: TableS6
Table S6. The closest genes located within ±100 kb around the SNPs.
Gene	Description	PRS.adjLD
AADACL2-AS1	AADACL2 antisense RNA 1	+
ABCA7	ATP binding cassette subfamily A member 7	+
ACE	angiotensin I converting enzyme	+
ADAM10	ADAM metallopeptidase domain 10	+
ADAMTS4	ADAM metallopeptidase with thrombospondin type 1 motif 4	+
AL355353.1	None	+
ANKHD1-EIF4EBP3	ANKHD1-EIF4EBP3 readthrough	+
BIN1	bridging integrator 1	+
BMS1	BMS1 ribosome biogenesis factor	+
C14orf93	chromosome 14 open reading frame 93	+
C4BPAP2	C4BPA pseudogene 2	+
C4orf45	chromosome 4 open reading frame 45	+
CA12	carbonic anhydrase 12	+
CASC15	cancer susceptibility 15	+
CASS4	Cas scaffold protein family member 4	+
CCDC6	coiled-coil domain containing 6	+
CCNT2-AS1	CCNT2 antisense RNA 1	+
CD33	CD33 molecule	+
CES1P2	carboxylesterase 1 pseudogene 2	+
CHRNA2	cholinergic receptor nicotinic alpha 2 subunit	+
CLU	clusterin	+
CNN2	calponin 2	+
CR1	complement C3b/C4b receptor 1 (Knops blood group)	+
CR1L	complement C3b/C4b receptor 1 like	+
CR2	complement C3d receptor 2	+
CTSH	cathepsin H	+
ENSG00000197462	None	+
ENSG00000224541	None	+
ENSG00000226594	None	+
ENSG00000232080	uncharacterized LOC102725019	-
ENSG00000235713	gap junction protein gamma 3 pseudogene	+
ENSG00000239920	None	+
ENSG00000240572	None	+
ENSG00000249061	None	+
ENSG00000249631	uncharacterized LOC107986178	+
ENSG00000249815	None	+
ENSG00000262039	None	+
ENSG00000271046	None	+
ENSG00000286044	None	+
ENSG00000286400	None	+
ENSG00000286897	None	+
ENSG00000287044	None	+
ENSG00000287485	None	+
EPHA1	EPH receptor A1	+
EPHA1-AS1	EPHA1 antisense RNA 1	+
EPHX2	epoxide hydrolase 2	+
ERCC1	ERCC excision repair 1, endonuclease non-catalytic subunit	+
FAM193B	family with sequence similarity 193 member B	+
FERMT2	FERM domain containing kindlin 2	+
FIBP	FGF1 intracellular binding protein	+
FXNP1	frataxin pseudogene 1	+
GALNT10	polypeptide N-acetylgalactosaminyltransferase 10	+
GULOP	gulonolactone (L-) oxidase, pseudogene	+
HLA-DQB1	major histocompatibility complex, class II, DQ beta 1	-
HLA-DRA	major histocompatibility complex, class II, DR alpha	+
HLA-DRB1	major histocompatibility complex, class II, DR beta 1	-
IL34	interleukin 34	+
INPP5D	inositol polyphosphate-5-phosphatase D	+
KAT8	lysine acetyltransferase 8	+
LINC00489	long intergenic non-protein coding RNA 489	+
LRRC25	leucine rich repeat containing 25	+
MADD	MAP kinase activating death domain	+
MCM7	minichromosome maintenance complex component 7	+
MEIOSIN	meiosis initiator	+
MINDY2	MINDY lysine 48 deubiquitinase 2	+
MS4A4A	membrane spanning 4-domains A4A	+
MS4A4E	membrane spanning 4-domains A4E	-
MTCO3P1	MT-CO3 pseudogene 1	-
ODF1	outer dense fiber of sperm tails 1	+
OPA3	outer mitochondrial membrane lipid metabolism regulator OPA3	+
PICALM	phosphatidylinositol binding clathrin assembly protein	+
PILRA	paired immunoglobin like type 2 receptor alpha	+
PITPNA	phosphatidylinositol transfer protein alpha	+
PLCH1	phospholipase C eta 1	+
PSMC3	proteasome 26S subunit, ATPase 3	+
PTK2B	protein tyrosine kinase 2 beta	+
RAB8B	RAB8B, member RAS oncogene family	+
RABEP1	rabaptin, RAB GTPase binding effector protein 1	+
RNF111	ring finger protein 111	+
RNF167	ring finger protein 167	+
RNU7-182P	RNA, U7 small nuclear 182 pseudogene	-
SLC24A4	solute carrier family 24 member 4	+
SORL1	sortilin related receptor 1	+
SPPL2A	signal peptide peptidase like 2A	+
SUSD3	sushi domain containing 3	+
TC2N	tandem C2 domains, nuclear	+
TLCD3B	TLC domain containing 3B	+
TMEM184A	transmembrane protein 184A	+
TMEM259	transmembrane protein 259	+
TSBP1-AS1	TSBP1 and BTNL2 antisense RNA 1	+
TSPOAP1-AS1	TSPOAP1, SUPT4H1 and RNF43 antisense RNA 1	+
VAC14	VAC14 component of PIKFYVE complex	+
WIPI2	WD repeat domain, phosphoinositide interacting 2	+
ZFP3	ZFP3 zinc finger protein	-
ZNF594-DT	ZNF594 divergent transcript	+
ZNF689	zinc finger protein 689	+
A PRS.adjLD column shows the genes included in the PRS.adjLD model.

## Sheet: TableS7
Table S7. Gene functional enrichment analysis of the closest genes around SNPs included in PRS.noAPOE.
Term	p value	FDR	#Genes	Symbols
leukocyte mediated immunity	1.69857e-09	3.77661e-05	24	CLU,CR1,CR2,CTSH,ACE,ERCC1,HLA-DQB1,HLA-DRA,HLA-DRB1,INPP5D,PTK2B,RAB8B,CR1L,PSMC3,IL34,EPHA1,FERMT2,CASS4,CD33,PILRA,RNF111,ADAM10,VAC14,ZNF689
Hematopoietic cell lineage	5.42756e-09	4.44706e-05	9	CD33,CR1,CR1L,CR2,HLA-DQB1,HLA-DRA,HLA-DRB1,CLU,INPP5D
negative regulation of amyloid precursor protein catabolic process	1.85488e-08	5.15517e-05	15	BIN1,CLU,SORL1,PICALM,ABCA7,CNN2,RAB8B,CR1,TMEM259,PTK2B,CTSH,ACE,INPP5D,ERCC1,PITPNA
positive regulation of transferase activity	1.76586e-07	0.000356928	12	CLU,ACE,EPHA1,PTK2B,HLA-DRB1,SORL1,MADD,FERMT2,VAC14,CASS4,IL34,BIN1
glial cell proliferation	6.55258e-06	0.00560346	10	CLU,PTK2B,IL34,CR2,ACE,ERCC1,MCM7,SORL1,ADAM10,FIBP
positive regulation of proteolysis	3.73734e-05	0.0181	9	CLU,CR1,CTSH,PTK2B,PSMC3,PICALM,TMEM259,BIN1,SORL1
Cytokine Signaling in Immune system	6.93163e-05	0.0296381	9	CNN2,PTK2B,HLA-DQB1,HLA-DRA,HLA-DRB1,INPP5D,PITPNA,PSMC3,IL34
positive regulation of supramolecular fiber organization	7.67365e-05	0.0303626	19	BIN1,CLU,EPHA1,PTK2B,FERMT2,CD33,CR1,CTSH,PICALM,RAB8B,CASS4,ADAM10,IL34,ERCC1,MEIOSIN,CNN2,SORL1,FIBP,RNF111
membrane protein proteolysis	9.09482e-05	0.0318572	9	ADAM10,CTSH,SPPL2A,CD33,CNN2,CR1,PSMC3,ACE,SORL1
hemopoiesis	0.000130038	0.0396064	8	CNN2,CR2,ACE,ERCC1,PTK2B,HLA-DRB1,PICALM,KAT8
negative regulation of transport	0.000177659	0.0505629	7	BIN1,CD33,CNN2,ACE,PTK2B,PICALM,ABCA7
positive regulation of MAPK cascade	0.00141413	0.227651	12	PTK2B,HLA-DRB1,MADD,ABCA7,FERMT2,IL34,SORL1,EPHX2,OPA3,CD33,ADAM10,PICALM
oogenesis	0.00157669	0.240063	5	ERCC1,PTK2B,MEIOSIN,CTSH,CR2
Rab regulation of trafficking	0.00367905	0.432805	3	MADD,RABEP1,RAB8B
organophosphate ester transport	0.00526455	0.560058	3	CR1,PITPNA,ABCA7
Male infertility	0.00683618	0.697228	3	CLU,ERCC1,HLA-DRA
negative regulation of cell differentiation	0.00785487	0.779666	6	CR1,PTK2B,INPP5D,SORL1,FERMT2,TLCD3B

## Sheet: TableS8
Table S8. Gene functional enrichment analysis of the closest genes around SNPs included in PRS.adjLD.
Term	p value	FDR	#Genes	Symbols
negative regulation of amyloid precursor protein catabolic process	1.01548e-08	0.000223872	15	BIN1,CLU,SORL1,PICALM,ABCA7,CNN2,RAB8B,VAC14,CR1,PITPNA,RABEP1,PTK2B,SLC24A4,ACE,ERCC1
leukocyte mediated immunity	3.31504e-07	0.0018281	12	CLU,CR1,CR1L,CR2,CTSH,ACE,ERCC1,INPP5D,PTK2B,CD33,HLA-DRA,CNN2
positive regulation of proteolysis	1.18339e-05	0.0137404	10	CLU,CR1,CTSH,PTK2B,PSMC3,PICALM,TMEM259,BIN1,ABCA7,SORL1
glial cell proliferation	3.55675e-05	0.0341193	9	CLU,PTK2B,IL34,CR2,ACE,ERCC1,MCM7,PICALM,VAC14
positive regulation of supramolecular fiber organization	5.06334e-05	0.0414	23	BIN1,CLU,EPHA1,PTK2B,FERMT2,RAB8B,CNN2,IL34,CASS4,ADAM10,CTSH,CD33,ACE,RNF111,KAT8,CR1,HLA-DRA,ERCC1,MEIOSIN,SORL1,FIBP,MADD,ABCA7
negative regulation of transport	8.75685e-05	0.064121	9	BIN1,CD33,CNN2,ACE,PTK2B,PICALM,ABCA7,CHRNA2,RAB8B
membrane protein proteolysis	9.01073e-05	0.064121	10	ADAM10,CTSH,SPPL2A,ACE,HLA-DRA,RAB8B,CLU,SORL1,BIN1,INPP5D
positive regulation of cell development	0.000578682	0.212814	14	BIN1,CR1,ACE,HLA-DRA,INPP5D,IL34,CNN2,PTK2B,PITPNA,PSMC3,CD33,CTSH,PILRA,RNF111
Neutrophil degranulation	0.000791275	0.268534	9	ADAM10,CD33,CNN2,CR1,CTSH,PSMC3,CLU,RNF167,RNF111
positive regulation of hydrolase activity	0.000852821	0.276694	7	CD33,CR1,CTSH,EPHA1,PICALM,FERMT2,BIN1
hemopoiesis	0.000900158	0.277971	12	CNN2,CR2,ACE,ERCC1,PTK2B,PICALM,KAT8,MEIOSIN,CTSH,ADAM10,CLU,FIBP
5q35 copy number variation	0.00210414	0.437522	3	ADAM10,INPP5D,FAM193B
Rab regulation of trafficking	0.00288055	0.537032	4	MADD,RABEP1,RAB8B,SORL1
Male infertility	0.00446794	0.76913	3	CLU,ERCC1,HLA-DRA
response to nutrient levels	0.00462082	0.778037	5	ACE,ERCC1,SORL1,RNF167,WIPI2
organophosphate ester transport	0.0049099	0.814704	5	CR1,PITPNA,ABCA7,CLU,ACE
phosphatidylinositol metabolic process	0.00557163	0.870964	3	INPP5D,PLCH1,VAC14
regulation of lipid metabolic process	0.00609751	0.933254	4	EPHX2,SORL1,ABCA7,OPA3
negative regulation of cell differentiation	0.00652478	0.97949	6	CR1,PTK2B,INPP5D,SORL1,FERMT2,TLCD3B

## Sheet: TableS9
Table S9. Associations between the PRS and CSF biomarkers.
	Model 1 (Age, Sex, Education, PC1, PC2)		Model 2 (Age, Sex, Education, PC1, PC2, APOEε4)		Model 3 (Age, Sex, Education, PC1, PC2, APOEε4, APOEε2)
	Beta (noAPOE, adjLD)	p value (noAPOE, adjLD)	Beta (noAPOE, adjLD)	p value (noAPOE, adjLD)	Beta (noAPOE, adjLD)	p value (noAPOE, adjLD)
	All subjects
Aβ42	-0.154, -0.121	0.026, 0.068	-0.134, -0.097	0.095, 0.208	-0.131, -0.094	0.104, 0.221
tTau	0.164, 0.169	0.019a, 0.011a	0.143, 0.155	0.056, 0.030a	0.154, 0.163	0.040, 0.023a
pTau	0.208, 0.194	0.002b, 0.003b	0.196, 0.183	0.007a, 0.009a	0.197, 0.184	0.007a, 0.008a
	CU subjects
Aβ42	-0.097, -0.190	0.505, 0.172	-0.136, -0.243	0.391, 0.109	-0.129, -0.236	0.416, 0.120
tTau	-0.231, -0.031	0.474, 0.922	-0.216, -0.007	0.518, 0.982	-0.341, -0.120	0.332, 0.725
pTau	-0.253, -0.123	0.222, 0.541	-0.252, -0.114	0.247, 0.593	-0.319, -0.177	0.155, 0.419
	MCI subjects
Aβ42	-0.100, -0.027	0.368, 0.807	-0.068, 0.010	0.584, 0.938	-0.067, 0.011	0.597, 0.932
tTau	0.257, 0.248	0.025a, 0.029a	0.247, 0.246	0.041, 0.040	0.249, 0.248	0.042, 0.040
pTau	0.345, 0.306	0.001b, 0.004a	0.369, 0.334	0.002b, 0.005a	0.369, 0.335	0.002b, 0.005a
	AD subjects
Aβ42	0.041, 0.085	0.862, 0.686	0.035, 0.093	0.891, 0.680	0.054, 0.105	0.831, 0.640
tTau	-0.035, 0.008	0.781, 0.940	-0.033, 0.009	0.796, 0.936	0.061, 0.079	0.669, 0.534
pTau	0.083, 0.069	0.496, 0.519	0.083, 0.069	0.498, 0.523	0.114, 0.090	0.352, 0.411
aFDR<0.05, bFDR<0.01. β estimates and p values were calculated by a linear regression model. P value is corrected in each subject group.
